# Supplementary material for: Ocular Distribution of Brimonidine and Brinzolamide after Topical Instillation of a 0.1% Brimonidine Tartrate and 1% Brinzolamide Fixed-Combination Ophthalmic Suspension: An Interventional Study
Source: J Clin Med. 2023 Jun 21;12(13):4175. doi: 10.3390/jcm12134175 (PMC10342626; doi:10.3390/jcm12134175)
Supplement: Supplementary file 1 [file jcm-12-04175-s001.zip]

Archive with 1 entries (1 files):
- jcm-2383435-supplementary.xlsx
