# Supplementary material for: Ocular Distribution of Brimonidine and Brinzolamide after Topical Instillation of a 0.1% Brimonidine Tartrate and 1% Brinzolamide Fixed-Combination Ophthalmic Suspension: An Interventional Study
Source: J Clin Med. 2023 Jun 21;12(13):4175. doi: 10.3390/jcm12134175 (PMC10342626; doi:10.3390/jcm12134175)
Supplement: Supplementary file 1 [file jcm-12-04175-s001.zip › jcm-2383435-supplementary.xlsx]

## Sheet: Sheet1
Table S1.																Abnormal findings				Preoperative vital signs
Patiend code	Sex	Age	Eye	Diagnosis	Height(cm)	Weight(kg)	BMI	Schirmer test(mm)	Axial length(mm)	Central corneal thickness(μm)	Radius of curvature of cornea(mm)	Corneal endothelial cell	BCVA	LogMAR	IOP before start of instillation(mmHg)	Cornea	Conjunvtiva	Lens	OCTA	Blood pressure(mmHg)	Heart rate(bpm)	IOP before surgery(mmHg)	Adherence rate of instillation(%)	BCVA on POD 1M	LogMAR	Brimonidine in aquepus humor(nM)	Brimonidine in vitreous(nM)	Binzolamide in aqueous humor(nM)	Brinzolamide in vitreous(nM)
A2V2	Male	79	L	ERM	158	53.8	21.6	5	23.58	535	7.29	2475	0.5	0.30103	13	No	No	Cataract	No	130/75	81	12	100	0.7	0.154902	575	3.6	1750	4.84
A3V3	Male	72	R	ERM	165	67.4	24.7	9	23.67	528	7.74	2710	0.5	0.30103	12	No	No	Cataract	No	133/76	82	9	100	0.8	0.09691	486	5.75	1700	19.2
A5V5	Female	70	R	ERM	150	50.6	22.4	4	24.35	512	7.62	2494	0.15	0.823909	15	No	No	Cataract	No	147/83	73	12	100	0.6	0.221849	132	5.79	218	4.97
A6V6	Female	69	R	ERM	158.8	47.4	18.8	3	24.15	576	7.81	2525	0.5	0.30103	16	No	No	Cataract	No	121/90	75	11	100	1	0	173	2.6	693	4.79
A7V7	Female	50	L	ERM	150	60	26.6	0	25.35	548	7.92	2717	0.5	0.30103	17	No	No	Cataract	No	130/62	65	14	100	0.7	0.154902	503	2.41	771	7.81
A10V10	Male	62	L	ERM	158.5	58	23	6	26.89	527	7.72	3003	0.7	0.154902	12	No	No	Cataract	No	153/76	61	12	100	1.2	-0.0791812	503	3.38	930	6.35
A11V11	Male	59	R	ERM	167	73	26.1	5	25.98	550	7.59	2681	0.4	0.39794	17	No	No	Cataract	No	158/87	92	13	100	0.8	0.09691	167	6.23	521	8.96
A12V12	Male	84	R	ERM	150	41.5	18.4	4	23.33	519	7.72	2309	0.15	0.823909	14	No	No	Cataract	-	153/76	69	7	100	0.15	0.823909	2410	4.55	2940	9.51
A13V13	Female	71	L	ERM	151	53.4	23.4	36	24.68	472	7.55	2545	0.6	0.221849	14	No	No	Cataract	No	123/82	76	11	100	0.9	0.0457575	377	5.92	909	8.65
A14V14	Female	61	R	MH	164	51.3	19	30	31.47	492	7.95	1443	0.3	0.522879	13	No	No	IOL	No	114/65	65	11	100	0.7	0.154902	267	9.93	521	14.5
				MH:Macular Hole ERM:Epiretinal Membrane
